# Supplementary material for: Genome-Wide Identification, Characterization, and Expression of TCP Genes Family in Orchardgrass
Source: Genes (Basel). 2023 Apr 16;14(4):925. doi: 10.3390/genes14040925 (PMC10138293; doi:10.3390/genes14040925)
Supplement: Supplementary file 1 [file genes-14-00925-s001.zip]

Archive with 1 entries (1 files):
- Table S1-S9.xlsx
