# Supplementary material for: Genome-Wide Identification, Characterization, and Expression of TCP Genes Family in Orchardgrass
Source: Genes (Basel). 2023 Apr 16;14(4):925. doi: 10.3390/genes14040925 (PMC10138293; doi:10.3390/genes14040925)
Supplement: Supplementary file 1 [file genes-14-00925-s001.zip › Table S1-S9.xlsx]

## Sheet: Table S1
Table S1. Expression (FPKM) of DgTCPgenes in different tissues.
Gene name	Root	Stem	Leaf	Spike	Flower
DgTCP1	10.9263	15.4215	2.83663	36.3084	28.5393
DgTCP2	7.48628	80.2235	3.31083	52.9501	22.6079
DgTCP3	0.321809	63.7497	0	32.2338	5.64315
DgTCP4	5.33193	65.8459	2.62291	11.8607	6.93835
DgTCP5	0.754274	10.8538	0.277767	6.16366	0.990767
DgTCP6	6.66922	50.552	5.36954	55.4147	23.8207
DgTCP7	0	0.0459803	0	0.890161	0
DgTCP8	2.2315	2.39046	12.6004	7.06839	4.39674
DgTCP9	3.54548	7.94813	1.04452	3.02662	5.83366
DgTCP10	0.658796	61.6055	1.85647	36.8117	13.7704
DgTCP11	0.0883604	0.169531	0.0743757	0.0312576	0.0331613
DgTCP12	1.95695	43.463	1.09191	42.9524	19.1037
DgTCP13	0	0.533509	0	1.7479	0.0280964
DgTCP14	0.437594	87.5787	0.201434	55.4496	27.231
DgTCP15	33.1277	214.188	12.8281	134.225	42.2603
DgTCP16	0.878124	106.571	0.824291	85.2729	9.83824
DgTCP17	31.204	105.238	11.6766	76.8324	25.1705
DgTCP18	3.60906	50.9715	5.99133	25.0022	7.41194
DgTCP19	0.0204051	56.9239	0.390746	18.746	1.7958
DgTCP20	75.8742	32.5333	190.968	34.7776	32.7923
DgTCP21	4.30197	67.1565	3.24528	37.6882	11.8838
DgTCP22	0.337205	3.0192	0.538106	4.14024	0.627486

## Sheet: Table S2
Table S2. Expression (FPKM) of DgTCP genes in different floral bud development stages.
Gene name	BV_BX	BV_DON	V_BX	V_DON	AV_BX	AV_DON	BH_BX	BH_DON	H_BX	H_DON
DgTCP1	0.805166	0.611533	1.0351	0.57874	0.734104	0.48242	1.13067	0.15103	0.798305	0.830902
DgTCP2	3.88508	5.81211	3.46254	4.98061	5.4653	4.80567	14.7648	10.8509	5.04945	15.1015
DgTCP3	0.299885	0.404259	0.115215	0.141345	1.26978	0.737569	4.59898	3.56971	1.15361	5.42139
DgTCP4	6.13463	4.79823	4.75641	3.27522	2.99954	1.81395	9.64091	2.53166	2.65335	5.50416
DgTCP5	0.155885	0.360068	0.313664	0.34666	0.0675437	0.507364	1.04725	0.715871	0.402114	1.75627
DgTCP6	2.54723	4.61772	2.26229	5.04508	3.11066	7.43802	5.77204	4.2492	2.74091	6.2879
DgTCP7	0.0174786	0	0	0	0	0	0	0.00891441	0	0.0398633
DgTCP8	2.09169	3.08072	1.09993	0.994776	3.57754	2.51024	5.73959	2.62346	2.08236	4.15303
DgTCP9	0.458754	1.26618	0.590072	0.943996	0.48776	1.21395	1.60262	0.428719	0.293246	0.829396
DgTCP10	3.9635	5.38325	3.73659	3.89014	7.40702	5.04488	13.2284	11.1827	8.62633	15.3719
DgTCP11	0.0192874	0.0824778	0.080251	0.0773175	0.0498725	0.0366189	0.120061	0.0193958	0.21586	0.0284675
DgTCP12	0.231641	0.352757	0.296098	0.470635	0.165817	0.433625	1.32036	0.644572	1.32973	2.85058
DgTCP13	0	0	0	0	0	0	0.00922978	0	0.0159726	0.169003
DgTCP14	0.165511	0.351885	0.660823	0.929187	0.393699	0.208339	4.9921	0.934382	1.21185	3.5509
DgTCP15	16.7072	10.8931	9.53261	9.18292	18.4021	12.5402	20.956	19.3892	19.6265	16.8055
DgTCP16	0.846408	1.07965	0.934614	1.50132	0.624184	0.587533	6.24926	1.51431	1.38402	4.77146
DgTCP17	10.4502	9.85292	6.83288	5.95318	13.5435	9.64918	26.4143	15.5205	9.30485	25.9698
DgTCP18	13.6845	18.3053	19.8249	18.5325	23.5972	23.6906	20.0372	15.6461	7.98471	17.7932
DgTCP19	0.513867	0.442039	1.26792	0.315172	0.4375	0.34184	3.56345	1.35714	1.73539	4.00494
DgTCP20	23.2636	35.1387	39.4801	50.5532	18.2481	38.6786	30.2242	18.1466	17.1225	12.9195
DgTCP21	4.94975	5.49252	5.35113	5.77597	6.89684	6.83898	10.2229	5.80159	5.6171	8.4548
DgTCP22	1.20959	0.635536	2.14398	0.679423	0.678685	0.549065	0.691893	0.457774	1.1068	0.932398

## Sheet: Sheet S3
Table S3. Expression (FPKM) of DgTCP genes in different development tissues of high- and low-tillering orchardgrass.
ID	A_HR	A_HB	A_HS	A_HL	D_LR	D_LB	D_LS	D_LL
DgTCP1	2.04934	2.06591	2.46374	1.30859	6.68347	8.94902	9.19194	5.2459
DgTCP2	12.6402	21.5392	8.2606	8.46814	15.765	27.1293	4.24418	9.69447
DgTCP3	0	8.84406	3.37675	0.154093	0.20224	9.9485	0.254612	2.75553
DgTCP4	9.45066	3.72972	3.96288	0.91473	8.60487	4.12747	1.12392	2.10438
DgTCP5	0.465158	1.85251	4.89093	1.1309	1.07556	4.04582	3.49295	1.04809
DgTCP6	6.60947	14.8095	11.4863	3.2286	7.1855	12.7669	6.76075	3.91745
DgTCP7	0	0.422141	0.694443	0	0	0.0140617	0.89261	0
DgTCP8	1.29597	0.815117	0.373285	2.31148	0.739035	0.527957	0.91777	0.933458
DgTCP9	1.13469	1.70547	0.966129	3.05313	1.92503	3.06914	1.30802	0.82737
DgTCP10	0.323988	4.50324	1.26206	1.88778	1.23249	11.0579	0.9096	3.06733
DgTCP11	0.00495604	1.65559	0.340198	0.0479077	0.0864088	1.39238	0.837693	0.281785
DgTCP12	1.42141	21.5424	8.4558	4.70249	2.60204	16.4859	2.17155	4.01665
DgTCP13	0.0507424	9.22508	3.09723	0	0	8.32017	2.08761	0
DgTCP14	0.0677164	12.6031	2.54898	0.210779	0.268341	11.0802	0.0975711	2.62586
DgTCP15	10.3132	9.47274	8.33162	8.19882	6.55412	11.3672	5.71723	7.48181
DgTCP16	1.22016	31.6198	8.03804	0.368479	1.50565	27.7978	0.881435	4.08412
DgTCP17	29.2653	21.949	21.9343	16.4058	28.2626	21.2317	27.9458	18.3134
DgTCP18	0.419968	9.61571	2.01025	17.8848	1.00563	9.32941	0.501716	21.105
DgTCP19	0	30.4598	4.84673	3.32255	0.0779327	29.3174	0.686915	6.38513
DgTCP20	25.9614	9.39331	23.8227	81.3451	29.7248	13.2755	25.1591	19.6362
DgTCP21	0.408586	16.2531	3.11092	9.98131	0.995838	18.5473	0.136274	11.9519
DgTCP22	0	2.68445	3.58325	1.12196	0	1.88744	3.14813	1.24285

## Sheet: Table S4
Table S4.The name and sequence information of primers involved in this study.
ID	sequence
DgTCP1-F	AGACCATCGAGTGGCTCCTC
DgTCP1-R	GGAGGGCGGTGTAGTAGGG
DgTCP2-F	CGCACATTCCCTTCCTGTT
DgTCP2-R	CAGTTCTTGCCCTTCTCCTTG
DgTCP3-F	CGCTTCACCGTCATCATCG
DgTCP3-R	GGCATTTGGCTCTGCGTGT
DgTCP4-F	ACTTCCCCTTGCAGCTCCT
DgTCP4-R	CTTGGTCGATGTCCGCTTC
DgTCP6-F	TGTTCAAGGAGGACGACGAG
DgTCP6-R	ACGGGTAGCATCCAGAACG
DgTCP8-F	GCAAACTACCAGCCCCAGA
DgTCP8-R	GTCGTACTCGCCCTCCAAC
DgTCP9-F	TCCACCACGACATCCTCTTC
DgTCP9-R	CTGCATTTCTTGCTCCCACT
DgTCP10-F	CAGCCATCCAGTTCTACGACA
DgTCP10-R	GGAAAGAGCAGTCCAGCGA
DgTCP12-F	ACCACCTCCACCACCAGTC
DgTCP12-R	GCCTCCCTATACCGCTTCC
DgTCP15-F	AACCAGCCCACCCAGTTCT
DgTCP15-R	GCTGATGGAAGTCGGGGTAT
DgTCP16-F	CCCCTTCAGTCCAGTAACCAG
DgTCP16-R	CCCGATAGAGGCGTTCAAG
DgTCP17-F	AAGTCCGATGGCCAGACAA
DgTCP17-R	GGGAGGAGGTGGAGAAGGA
DgTCP18-F	CGGGATGCCATACAACTTC
DgTCP18-R	GGAGCCAAGGAGAGTAACGA
DgTCP19-F	CTGTGCCTCACCCTCCAGT
DgTCP19-R	ACCCTCTTCTGCGTTGTTCTC
GAPDH -F	ACGGTCAGGTCAACAACT
GAPDH -R	GTGCTTCCAGTCCTTAACG

## Sheet: Table S5
Table S5. List of the 22 DgTCP genes identified in this study.
Gene Name	Gene ID	Sequence Type	Sequences
DgTCP1	DG1C00255.1	CDS	ATGTCCTCCCCTGCGACTGCGCCCTCCGAACTCGTCCTCTACAACCTCGTCTCCGCCCAAACCCTAAACCCCCCAAACCCCACCGCCGCCGCCGACGACCCCGCCCCCGACGCGGAGCGCCGCGTCCGCCCGCGCCGCTCCGCGGACCGCCACGCCAAGGTCGCCGGCCGCGGCCGCCGCGTCCGCATCCCGGCCATGGTCGCCGCGCGCGTCTTCCAGCTCACCCGCGAGCTCGGCCACCGCACCGACGGCGAGACCATCGAGTGGCTCCTCCGCCAGGCCGAGCCCTCCATCATCGCCGCCACCGGCACCGGCGTCACCCCGCAGGAGGCACCCCCCGCCGCCGTTCCCGTCGCCGGCCTCGGCACGTCATACTACCAAGTGCCCTACTACACCGCC…
		Protein	MSSPATAPSELVLYNLVSAQTLNPPNPTAAADDPAPDAERRVRPRRSADRHAKVAGRGRRVRIPAMVAARVFQLTRELGHRTDGETIEWLLRQAEPSIIAATGTGVTPQEAPPAAVPVAGLGTSYYQVPYYTALLMQPPSVEEQPLASAPADDADTAAVSEENN*
DgTCP2	DG1C03379.1	CDS	ATGGAGCTCAGCGCCGCCGACGGCCGCAAGCGGGCCCGGCCGGAGGACCAGGGCGAGGAGCACGGGGAGGCCAAGAGGCTGGCTTTGGTCCCGTGGCCGCCGCACCAGCAGAACCCCTCCTCGCGGATCTACCGCGTATCCCGGGGCTCCGGCGGCAAGGACCGCCACAGCAAGGTCTACACGGCCAAGGGCATCCGCGACCGCCGCGTCCGCCTCTCCGTCGCCACCGCCATCCAGTTCTACGACCTGCAGGACCGACTCGGCTACGACCAGCCCAGCAAGGCCGTCGAGTGGCTCATCAAGGCCGCCGCCGCAGCGATCGACAAGCTCCCTTCGCTCGACGCCACAGCCTTCCCCAACCACCCGGCATCCGCCAACAACAAGCAACCTGCCGCTGCT…
		Protein	MELSAADGRKRARPEDQGEEHGEAKRLALVPWPPHQQNPSSRIYRVSRGSGGKDRHSKVYTAKGIRDRRVRLSVATAIQFYDLQDRLGYDQPSKAVEWLIKAAAAAIDKLPSLDATAFPNHPASANNKQPAAAADADADADASQLQQQQLTRSGCSSTSETSKGSVLSLSRSDSRVKARERARDRSASVKDKDDSVGRRAPASAQAASFTELLTGLAVASAAAATPPVAVAADHKQNHTPWQQMTASATADYLGFTQPRKSVHSFASPAPHLANIAPVAMAPAQHFSLTPGGEPQAEMTHFSFLQDHFMPVHPAPASAPALDYNLNFSMSSGLVGVNTRGTLQSNSQPHLSSHHHHHHQQQQQLQRLSAPLDAPHIPFLFSPAVAVASPGESHFAAAAA…
DgTCP3	DG1C04745.1	CDS	ATGGCCTCCGCCTCCCGCGACGCCGCCACCTTCCAGCTCTACCGGCCCATGGCAATGCCGACGCCGGCGCCTCAGATGATGGCAGCAATGCCCTTCTCGTCCGAGGCCGCGGACGTCGCGGTGCCGGCTCCCAAAAAAAGCACGGCGAAGGGCGCCAAGGACCGGCACAGCAAGGTGAACGGGCGCGGGCGGCGCGTGCGCATGCCGATCGTGTGCGCGGCGCGCGTCTTCCAGCTCACCCGCGAGCTGGGGCTCAAGTCCGACGGCCAGACCGTGGAGTGGCTGCTGCGGCAGGCCGAGCCCTCCATCCTCGCCGCCACCGGCTCCGGCACCACCCCCGCCGTCTTCTCGTGCTCCTCCGCGCCCTCCACGTCCGCCGTCTCCCTCCTCGGGAGCAAG…
		Protein	MASASRDAATFQLYRPMAMPTPAPQMMAAMPFSSEAADVAVPAPKKSTAKGAKDRHSKVNGRGRRVRMPIVCAARVFQLTRELGLKSDGQTVEWLLRQAEPSILAATGSGTTPAVFSCSSAPSTSAVSLLGSKRPREDHDQAPSFWEALQARPVPWGISPSQEAQAYASSVVAQGHHHHHLNLLSALTGAVRRPEEESR*
DgTCP4	DG2C01041.1	CDS	ATGGATATCACCGGAGACGCCGGAGGCGGCCGTCGGCCCAACTTCCCCTTGCAGCTCCTCGAGAAGAAGGAGGAACAGCCGTGCTCCAGCTCGGCCGCAGGGGGCGCCTCGGCTGGCGGCGGGAATGGAGCGGCGGCAGGCGGCAGCGGCGGAGGGGAGATGCAGGTGCGGAAGGCGGTGCCGAAGCGGACATCGACCAAGGACCGGCACACCAAGGTGGAGGGGCGGGGGAGGCGTATCCGGATGCCGGCGCTGTGCGCGGCGAGGGTTTTCCAGCTGACGCGGGAGCTGGGGCACAAGACGGACGGCGAGACCATCGAGTGGCTGCTGCAGCAGGCGGAGCCGGCGGTGATCGCGGCCACCGGCACAGGCACCATCCCGGCCAACTTCACCTCCCTC…
		Protein	MDITGDAGGGRRPNFPLQLLEKKEEQPCSSSAAGGASAGGGNGAAAGGSGGGEMQVRKAVPKRTSTKDRHTKVEGRGRRIRMPALCAARVFQLTRELGHKTDGETIEWLLQQAEPAVIAATGTGTIPANFTSLNISLRSSGSSLSIPAHLRGALPSPGVRFGSRADAWDRVVGLGFPPEGPASSSSTPSPLLLNFHSGSVGLDVQPSPSAAAAAADLSRKRRWEQEMQQQQQQHQQQQYQQQMAGYTQSQMPGTVWMVPSNSTPGGGAPSGGGNAGGGGGSGESIWTFPQMGSAGAAAAVYRGSVPSGLHFMNFPTPMALLPGQQLGLGPVGGSGGGGGGGEGHMGILAALNAYRTQAAGQGGGGSGPSSQQQHGGGGNGERHESMSTSES*
DgTCP5	DG3C00669.1	CDS	ATGACCTCCCGCGACATAGCCGCCGCCTCCGCCCCTTTCCACATCTACCAGCAGCTGCCGATGACGACTTCCACGGTGGCGGCGCCCGCCGGCGCGGCAGCCGACGCCGTCGTGGTTCCCGCGCCGAGCAAGAAGGCCGCCAAGGACCGGCACAGCAAGGTGAACGGGCGCGGGCGGCGCGTGCGCATGCCGATCGTGTGCGCGGCGCGCGTGTTCCAGCTGACCCGCGAGCTGGGGCTCAAGTCGGACGGCCAGACCATCGAGTGGCTGCTCCGGCAGGCGGAGCCCTCCATCCTGGCGGCCACGGGCACCGGCACCACCCCCGCCGCCTTCTACCAGCACACTACCCTCCTCGGCAAACGCCCGCGCGAGGAGGAGAGCGACGCGGCGGCGGCGGCG…
		Protein	MTSRDIAAASAPFHIYQQLPMTTSTVAAPAGAAADAVVVPAPSKKAAKDRHSKVNGRGRRVRMPIVCAARVFQLTRELGLKSDGQTIEWLLRQAEPSILAATGTGTTPAAFYQHTTLLGKRPREEESDAAAAAYWAASAPRQDAWGFSPLETQAAYMPMAQAHHHHHHLNLNLLSALSGGYTRAEEETR*
DgTCP6	DG3C02184.1	CDS	ATGGACCATGGCGGCGGCAGCGGTGGGGGAGGAAGTGGGGGCGGGGGTGGCGCGCCGTCGAGCAGCAACAGCGGCGGGGGGAGCGCCGGCGGTACGAGCGGAAGCCGTGGCGGCGGCGCTGACCACCACCAGCACCACCCTTTCTACTACGCTGGCCCGGCGGAGCCCAACAGCATGCAGCAGCCGCAGCAGTTCATTGGCGCGCTCGCCATCACCCCCGTCGTCGCCGACCAGGCCCCGGTGTCCTCGGCCGACAAGAAGGCGGTCGCGCCGGTGACTCCGTCGTCGGCGGGCACGCTGGCGAAGCGGCCGTCCAAGGACCGGCACACGAAGGTGGACGGCCGGGGGAGGAGGATACGGATGCCGGCCCTGTGCGCGGCGCGGGTGTTCCAGCTCACG…
		Protein	MDHGGGSGGGGSGGGGGAPSSSNSGGGSAGGTSGSRGGGADHHQHHPFYYAGPAEPNSMQQPQQFIGALAITPVVADQAPVSSADKKAVAPVTPSSAGTLAKRPSKDRHTKVDGRGRRIRMPALCAARVFQLTRELGHKSDGETIEWLLQQAEPAILAATGTGTIPANFSSLNITRAASGASRNAPFPALALHPHHHAQHDMSTMLGYHHHLPPTQEPPQDPNNAGSFMRKRFREDLFKEDDERQDPKAREQQQQPAAPPAMWAMAPNSAAPGGAFWMLPVSASPAAAARPTEQPMWSFGGGGGSSTVQAPLQFMSRVHYPGSAAGMGGAGGMPNTSIGMLAGLNAYDRTDGGGEQHQQEEEQNQQQEMEQQRDGSGGGNENGEEDGDHSGEAEEVHPD…
DgTCP7	DG3C03958.1	CDS	ATGTTCCCTTACCCTAACCCTCACAGTTTCTGGATCTCCCGGGAACCCCCCGCGCAGGCGCCAAACCCTGCCGGCAGCTTCACCATGGCGCCCCACCCCCACGCGTATCTGGATCATCAGATTCAGCACTACGACCACTTCTTGCCCGGCAACGGCAACCAGTTCAACTCCGAGACGTTGGAGGCCGTGCTCAGGCCGCGCCCGCCGGCTGCTCCTCCGGCGACGGCGGCCGCGCATGACCCGGCGAGAACTGGCGCCCCCATGGGCGTCACCGGGACCGGCCACGCGAGGGCCCGGAAGCGTCCGTTCAGGACTGACCGGCACAGCAAGATCCGGACGGCGCAGGGCGTGCGCGACCGCCGGATGCGGCTCTCCCTCGACGTGGCGCGCGACTTCTTC…
		Protein	MFPYPNPHSFWISREPPAQAPNPAGSFTMAPHPHAYLDHQIQHYDHFLPGNGNQFNSETLEAVLRPRPPAAPPATAAAHDPARTGAPMGVTGTGHARARKRPFRTDRHSKIRTAQGVRDRRMRLSLDVARDFFALQDQLGFDKASKTVDWLLTQSKPAIERLSAESSRRISVAGGGENGLSSSLTSAEPGGRRLKEAETAGARSGKGEVDHVERVMMMRARGGGTTTSVLMEQTNGGLMSAPMAVGGEYCYDLGDMVYNNRGECDDDGEYEEDGDFLDGMQY*
DgTCP8	DG3C05144.1	CDS	ATGGAGTCCCAGCCGCCGCAGGTCAATGGCGAGCAGCACACGGACGCGCAGTACCACGCCGCCAATGCGGCGCTGGCCATAGCCATGGTCCCGGCGGCCGCCGACGCGCACGGGTCCGTCGTGCCGAAGCCGGAACAGGCGCCGGGGGAATTCGGGCTCGCCGTCGCGCTCCCTCCGCGGAACCGCGACCGGCACATCAAGGTGGAGGGCCGCGGGCGGCGCATCCGCATGGCGGGTCCCTGCGCGGCGAGGGTCGCCCGGCTCACCGCCGAGCTGGGCCACAAGAACGACGGCGAGACCATCCGTTGGCTCCTGCAGCAGTCGGAGCCGTCCATCGTCGCCGCCACGGGCACTGGGACGGTGCCCGCGATCGCCACCACCGTCGACGGCGTGCTCCGC…
		Protein	MESQPPQVNGEQHTDAQYHAANAALAIAMVPAAADAHGSVVPKPEQAPGEFGLAVALPPRNRDRHIKVEGRGRRIRMAGPCAARVARLTAELGHKNDGETIRWLLQQSEPSIVAATGTGTVPAIATTVDGVLRIPTESGAAGAEPAPKRRRKLQPTRAAAGAPPLLTAPPAAFYPIAADHLLEGNGGGGTISVSSGLAPVSAAPAGSTIPFIAIQAPSSGTAGDGKQQMMPAVWMIPQQPAGAGAANQPTHYFAIQTTPELMNFPGAQAMSFANYQPQMCFSPVEFSAGGEPQLQQPGGQEASAGEQDQGLEGEYDGEDLTDYSSEE*
DgTCP9	DG3C06789.1	CDS	ATGGATGTTACCGAAGAAGCTGGTGGAGGTCGCCGCCTCAACTTCCCCCTGCAGCTCCTCGAAAAGAAGGAGGAGCATCCGTGCTCCACCTCCCCGGCTGCTGGGTTGGGCATCGCCCCAGGCCGGACGAATGGGTCCGAGCTGCAGGTCCGGAAGGCGGCACCGCCGAAGCGGACCACGAGCAAGGACCGCCACACGAAGGTGGACGGGCGCGGGAGGCGCATCCGGATGCCGGCGATCTGCGCGGCGCGGGTGTTCCAGCTGACGCGGGAGCTTGGGCACAAGACGGACGGCGAGACAATCGAGTGGCTACTGCAGCAGGCGGAGCCCGCGGTGATCGCGGCTACCGGCACGGGCACCATCCCGGCCAACTTCACCTCCCTCAACATCTCTCTCCGT…
		Protein	MDVTEEAGGGRRLNFPLQLLEKKEEHPCSTSPAAGLGIAPGRTNGSELQVRKAAPPKRTTSKDRHTKVDGRGRRIRMPAICAARVFQLTRELGHKTDGETIEWLLQQAEPAVIAATGTGTIPANFTSLNISLRSSGSMLSCIPAHLRGAGLAGSRFGSGARADAWDRFVGLGFGGNLESPASTTTSSSSPLLLSFNVGLDASPSSSSAAANTDLSRKRQWEQEMQQQHHQQQYQQQMAGYTQSQMPGTVWMVPTSSAQAAGASPTGGGAESIWTFPQSGSVGGAATVYRGVPSGLHFMNISTPMALHAQQLGLGQAGSGEGQIGILAALNAYRGQHAAASEVTVAGHSNGAAEGTAHHQHQLAHQHHQNGRGEPNESMSASES*
DgTCP10	DG4C00330.1	CDS	ATGAGCGAGGGAGCCATGGAGGAGGCAGGCAAGGAGCACAGCTCCTGCAAGCGCCTGTGCCTAGCTGGCGGCGGTGGCGGAGGCGACTCGGCGGCGGCGTGGCGGACGAATAGGGTGGCGCGCGCGGCTGCCGGCGGCAAGGACCGGCACAGCAAGGTCGTGACCTCCCGCGGCCTCCGGGACCGCCGCATCCGGCTCTCAGTGCCGACAGCCATCCAGTTCTACGACATCCAGGACCGCCTCGGCGTCGACCAGCCCAGCAAGGCTATCGAGTGGCTCATCCGCGCCGCCACCACCGCCATTGATGGTCTCCCGTCGCTGGACTGCTCTTTCCTTCCATCCGCCGCTGCCTCCCCGCCGCACGACGACGCTGCTGAGGTCAGCACCTCTGAGACCAGC…
		Protein	MSEGAMEEAGKEHSSCKRLCLAGGGGGGDSAAAWRTNRVARAAAGGKDRHSKVVTSRGLRDRRIRLSVPTAIQFYDIQDRLGVDQPSKAIEWLIRAATTAIDGLPSLDCSFLPSAAASPPHDDAAEVSTSETSKGSVLSLANGPGDSGNAAAHHANAYNGGGTSGSFAELLCSSAADKSMQQQQPTLAYYAAPQSSPMSFEMFPQLAFSQEQQQHHHHHAAVAFDRSTLQSNAVAVPMWQPSQYPFMMQRFSVAPAEASSTFPFFVGGGGSAAAPATSNASERMLQLWDFKQERKT*
DgTCP11	DG4C01109.1	CDS	ATGGAAATGGAAATGTGGATGGAGTCTCTTTCGTTTTACCAAGACCAAGACCATCACCTGAACCCTCCTCCTCCTCCTCCCTTAGGACAAGAAGCCATCTCCTACTATCACCCCCCTTACGCCGCCGCTGCTGCCATGACGAACAACAACAGGAGGGGCGCCGACTTCGGCCCAATGGCGACGCCGCCGCTGAAGTCCAGAATAAGGGCGGCGGCGAGGAAAGATCGACACAGCAAGATATGCACCGCCGGAGGTATGAGGGACCGGCGGATGCGTCTGTCCCTGGACGTGGCCCGCCGCTTCTTCTCCCTCCAGGACAAGCTGGGCTTCGACAAGGCCAGCAAGACTGTGCAATGGCTCCTCGACATGTCCACCGCCGGCATCAACCACCTCCTTGCA…
		Protein	MEMEMWMESLSFYQDQDHHLNPPPPPPLGQEAISYYHPPYAAAAAMTNNNRRGADFGPMATPPLKSRIRAAARKDRHSKICTAGGMRDRRMRLSLDVARRFFSLQDKLGFDKASKTVQWLLDMSTAGINHLLAASGASMSEDGSGSVLLDSNDHIMATDAETDNCKMPTKARRRAGQKRNNGAPALLPDKESRARARQRARERTIERSRLRSSTISSAAAEEDAAPEATQVIPPVIPPGSCSLGSYYDEQEPWELGGVVFAKPRFHY*
DgTCP12	DG4C03206.1	CDS	ATGGAGCAGCAGGGAGCGGCGCCGTCGAGCAGCACCAGCACGAGCACCAACAGCAGCCGGAGCACGTCGGACCATCCCCACCACGCCGCCGCCGCGCACCACCATCCTTTCTACTACGCGGCGACGGCGGCGGCGGCTACGGGCGCCGCACCACCGCCGCCGCCATCGTTCATGGGCTCCCTCGCGATGGTTCCTGTCGCCACCCCGGCGGGAGGGCAGGCGACCCACCAGGCGATTACGGTTGCGGAGCCGGCGTCCGAGAAGAAGGTGGCGAAGCGTCCGACCAAGGACCGCCACACCAAGGTGGACGGGCGCGGCCGGCGGATACGGATGCCGGCGCTGTGCGCGGCGCGGGTGTTCCAGCTCACGCGCGAGCTCGGCCACAAGACCGACGGCGAG…
		Protein	MEQQGAAPSSSTSTSTNSSRSTSDHPHHAAAAHHHPFYYAATAAAATGAAPPPPPSFMGSLAMVPVATPAGGQATHQAITVAEPASEKKVAKRPTKDRHTKVDGRGRRIRMPALCAARVFQLTRELGHKTDGETVEWLLQQAEPAIVAATGTGTVPANFSTLAASLRPGASSRAAPFQHHLHHQSQHDVSAMLGFHGHQLLSPPPSQQHHQHPEAPQDPGAGEFMRKRYREADDLFKDSGRHQDPASTAAGGGEQKTRPAPTPTAVSGAMWAMAPNNGTGGGGAFWMQPAWAFGAGNTVQAPLQFMSRSSYPGGMGEANLGMLAALNSCGRSTGGEQHQQQQQEEGQPPEMDQNRRGSTSASANGGEAGHSAASPQ*
DgTCP13	DG4C04368.1	CDS	ATGGACATACCACTTTACCAACAGATGCAGCTCAGCCCTCCCTCACCAAAGGCGACGGACCACCAATCCTTCCTCTACTACCATTCCTCCCCTGCATTCGCCGCCGACGCCTTCCACCACAGCTACCTTGGTGCCGGTGTCGCGACGCCGCCCCCTGCTGAGATCGACTCGCCGACGGAGCTGCTGCTGATGGATCAGGCGCCAGCGCCAAGGACGGACGGCGTCCGAAATGCGCAAGGCCTGCACGGCGGTGGAGGCCTCGACAGCGCGGAGGCCACTGCCGCGAGGAAAGACCGACACAGTAAGATATGCACCGCCGGCGGCATGAGGGACCGGCGGATGCGGCTGTCCCTTGATGTCGCCCGCAAGTTCTTCTCGCTCCAGGACATGCTGGGCTTC…
		Protein	MDIPLYQQMQLSPPSPKATDHQSFLYYHSSPAFAADAFHHSYLGAGVATPPPAEIDSPTELLLMDQAPAPRTDGVRNAQGLHGGGGLDSAEATAARKDRHSKICTAGGMRDRRMRLSLDVARKFFSLQDMLGFDKASKTVQWLLNMSKGAIREVMTDQASSDCEEDGSSSLSVVDGKQKPPAPEVGGKKSATRARRTPANPKPQRKLASAHATPDKESRTKARERARERTKEKNRMKWVTLASTINLESPASAAARADELIMSPSNLNRSSSRNTASAEFERCSSSMPSETSDAIMASGFTNGGYGGGSGSYYEYQLEQQWELGGVVFPNSRLY*
DgTCP14	DG4C05327.1	CDS	ATGGAGGAGAGCGCAGCGGGAGCGGGAGCGGGAGCGGCGAGGGGCGGGGCGGCGCCGGCACGGGGCGGACGCGGCACGTCCGCCAAGCGCGGGCGCAGCGGCACCGGCGTGACGAGCGGCGGCGGCGGCGGCGGCGGCACGGAGACGGTGCCGTGGGGCCAGCCGCCGCAGCAGGCGCAGGGGGCGGCGTCGCGGATCTGCCGCGTGAAGGCGACGGGGGGCAAGGACCGGCACAGCAAGGTGTACACGTCCAAGGGCGTCCGGGACCGCCGCGTGCGCCTCTCCGTGCCCACCGCCATCCAGTTCTACGACCTGCAGGACCGCCTCGGCTTCGACCAGCCCAGCAAGGCCGTCGAGTGGCTCATCAACGCCGCATCCGCCGCCATCGACGACCTCCCG…
		Protein	MEESAAGAGAGAARGGAAPARGGRGTSAKRGRSGTGVTSGGGGGGGTETVPWGQPPQQAQGAASRICRVKATGGKDRHSKVYTSKGVRDRRVRLSVPTAIQFYDLQDRLGFDQPSKAVEWLINAASAAIDDLPPLDTAAFAAMPTDGQQQQAAATRAGKQQLPPQEGSRSWCSSTSENSKGSELELSRSDARASRDKEVTVASASPAQAAAASFTELLTGTGAADQRQSSWQHQPVSAVAAHSGKAGAQVVPTYPGIRFGNAPPLGMVPAQPFNFANFSLVQDAMAPANQAPAPAGDYSLDFSMSSGFLGANSRGALQSNSQSHFSSHHQQLQDLDDGPSPPFLYDENSAAVAAHRASDNHHLTATAALQLWNGFRHAGIKEKAKN*
DgTCP15	DG4C06102.1	CDS	ATGGAGTCGCAGGGCCAGAACAGGCCGCCGGAGGGGGACGGCGCGCAGCAGGAGCACCAAGTGGCTGGGGCGGGCGGCATGGCCATGGTGCCCATGCGGGGCGGCGTCGGCGTCCCCGGCGGATACATGGTGGTGCCGAAGCCGGAGCCGGTGGAGCTCTACGGCGGCGGCGCGGGCATGGCGCTGGCGCGCAAGGCGCCGCCGAGGAACCGGGACCGGCACACCAAGGTGGAGGGCCGCGGGCGGCGGATCCGGATGCCGGCGGCGTGCGCCGCCAGGATCTTCCAGCTCACCCGGGAGCTGGGCCACAAGTCCGACGGCGAGACCGTGCGCTGGCTGCTGCAGCAGTCCGAGCCCGCCATCATCGCCGCCACGGGGACCGGCACCGTCCCCGCCATC…
		Protein	MESQGQNRPPEGDGAQQEHQVAGAGGMAMVPMRGGVGVPGGYMVVPKPEPVELYGGGAGMALARKAPPRNRDRHTKVEGRGRRIRMPAACAARIFQLTRELGHKSDGETVRWLLQQSEPAIIAATGTGTVPAIATTVDGVLRIPTQSAASASSSSAVLEESSAKRRRKLQPTRAGMLPLATATAGAMQPAAAYYSVLADPLLQGGGGGAVSVASGLAPIAAAGQQGLVPVFAVPSAGGAPQATAVWMVPQPAGAANQPTQFWAFQSAPQLINLAGAQTVPAGAVYPDFHQQQHQSASTVVQNSNSADHHVTGAESHEQQRRDHHPEEDDADDDDEPVSDSSPED*
DgTCP16	DG5C01593.1	CDS	ATGGGCGACGCCGGCGGCCAGTCCCATCATCACCACCACGGTCTCCAGACACAGCTTTTGTCTTTCGGAGGAGGCGCCGGGAACCACCACCCCCACATGCACCAGTTCACGGCGCAGCCACAGCCCACCCAGACGCGGGCGCGAGGAGGACGGGGTGGCGGCGAGCTTGTTTCAGCGGCGACGCCCGCGTGGGTGAGGGGCGGCGGAGGCGGGGAGATCGTGGCGGTGCAGGGAGGGCACATTGTGCGCTCCACGGGCCGCAAGGACCGGCACAGCAAGGTCTGCACGGCACGCGGGCCTCGCGACCGGCGCGTGCGGCTGTCGGCGCACACGGCCATCCAGTTCTACGACGTGCAAGACCGGCTCGGCTACGACCGCCCCAGCAAGGCCGTGGACTGG…
		Protein	MGDAGGQSHHHHHGLQTQLLSFGGGAGNHHPHMHQFTAQPQPTQTRARGGRGGGELVSAATPAWVRGGGGGEIVAVQGGHIVRSTGRKDRHSKVCTARGPRDRRVRLSAHTAIQFYDVQDRLGYDRPSKAVDWLIKNAKDAIDSLDTLPAWQPTAVVPAASNAAAPPSSSTHHDSAENSDDQAQAITIAHTSFDFGGSGGGGGAPGGISFLPPSLDSDSIADTIKSFFPMGGTAGGEASSSSVAAHTSAMSFHQSYTPDLLSRTGSQSQELRLSLQPLPDPMFHHQQQEQHRSHGHDGNGTTQQAIFPGAANYSFGGGGAMWGEQAQSQRMLPWSVPDPGGGGGGSTGGYLFNVSQQAAHMQAALSGQSQFYFPRGPLQSSNQPSDRGWPETVEVDNNN…
DgTCP17	DG5C02296.1	CDS	ATGACGACTCGCCCTGGTGACGGCGGCGGCGGGGGCGGAGACGCCGACAAGCAGCTGGTGCCCGTCGCCGCCACCGCGAACGGCAACGGCACCCTGGCGGTGCGCAAGGCGCCGTCCAAGGACCGGCACAGCAAGGTGGACGGGCGCGGGCGGCGCATCCGGATGCCCATCATCTGCGCGGCGCGCGTCTTCCAGCTCACTCGCGAGCTCGGCCACAAGTCCGATGGCCAGACAATCGAGTGGCTGCTCCGCCAGGCCGAGCCCTCCATCGTCGCCGCTACCGGTTCCGGCACCGTCCCGGCCTCCTTCTCCACCTCCTCCCCGTCCTCCAACGCCGGAGCCATCCCCGTCCACGCGCACCCCCAACACATGCTCCTCGGCAAGCGCGTCCGTGAGGAG…
		Protein	MTTRPGDGGGGGGDADKQLVPVAATANGNGTLAVRKAPSKDRHSKVDGRGRRIRMPIICAARVFQLTRELGHKSDGQTIEWLLRQAEPSIVAATGSGTVPASFSTSSPSSNAGAIPVHAHPQHMLLGKRVREEEEGEDGGVTAAAAAVSAPGFWALPARDFGHHQLWSFAPPHAQQEMMVAAAAVPAMSGEASAARVGNYLPMAQANLNLLASFSGGPGGAGAAAAAGRAEEETTAH*
DgTCP18	DG5C04172.1	CDS	ATGATGAGCGGCAATAACCAGCAGCAGTCGGCGGAGGAGCAGCAGGAGCTAGCTCGAAAGCACGCGGCGGCGGTGGCGACGTCGCGGCAATGGTCGTCCCAGACGGAGTCGCGGATCGTGCGCGTGTCCAGGGTCTTCGGCGGCAAGGACCGCCACAGCAAGGTCAAGACCGTCAAGGGCCTCCGCGACCGGCGGGTGCGGCTCTCCGTGCCGACGGCGATCCAGCTCTACGACCTGCAGGACCGCCTGGGACTTAACCAGCCCAGCAAGGTCGTCGACTGGCTGCTCAACGCCGCCCGCCACGAGATCGACAAGCTGCCGCCGCTCCAGTTCCCGCCGCACCAGGTCGACCTCATGGACCATATGATGACCTCCTCCTCCATGCCGCTCATGCCGCAC…
		Protein	MMSGNNQQQSAEEQQELARKHAAAVATSRQWSSQTESRIVRVSRVFGGKDRHSKVKTVKGLRDRRVRLSVPTAIQLYDLQDRLGLNQPSKVVDWLLNAARHEIDKLPPLQFPPHQVDLMDHMMTSSSMPLMPHVDDKFCHFAAAAGEGAKAGADDMGRFGYHRFMGLNSNSLGLVNGGMPYNFTGAESWNNSSAHESSGAGSPQAVSIAAAAHHSTFPSLLSLAPRSHQLVYYSSEADQFPVDDLGSQGLSLSSARAFHDQTES*
DgTCP19	DG5C04259.1	CDS	ATGGCTCCACACCCAGTGTTCTGCCTCAACCCGAGTCTTCTTCTACCACCTCTGCTCAAGCTGGAGGAGGACAAGAACCAGTTGTCCAAGGGCTTAGACCCTTGGAGCAACCCTACCGCCGCCACCGCCGCCACCACCACCAGCACCCTGCACTACCTGCTCCAGGAGAAGGAGAGAGCGCAGGCGCAGGAGCAGCTCCAGATCTACCACCAGCAAGCAGGGTTCGGCGGCTACCTCCACCAACTCCACCGGAGGCAGCAGCTGCAGCAGACAGCGAGGGATGGCGGCAGCAGCGGCGAGTCCACGCCCGTGGACGCCCTGGTCACGGCATTCGGGAGCGGACGCATCGTGCGGTCCGCCGCGGGGCGCAAGGACCGCCACAGCAAGGTGTGCACGGCG…
		Protein	MAPHPVFCLNPSLLLPPLLKLEEDKNQLSKGLDPWSNPTAATAATTTSTLHYLLQEKERAQAQEQLQIYHQQAGFGGYLHQLHRRQQLQQTARDGGSSGESTPVDALVTAFGSGRIVRSAAGRKDRHSKVCTARGLRDRRVRLAAHTAIRFYDVQDRLGYDRPSKAVDWLIRNAKAAIEELPDRPEEVPPTAEPEPTSEQVTSTSSYGFGSTAGGTAMTNSFLQHSLGADQVSDNVKSLFPSSSTATAGGHDEYRGSPPDLLSRTTSSQPQELCLTLQSNQHNIFNHHGVISSAGVPAGWPDHGQRMPSSWQASENNAEEGRGGGNGDGYMFAGIPQRHGLDQSQLFSPHGEPLQSSGGGWPASARAWLDPLAAMHQPSQMSGQIGFSQLVGGGGGGFM…
DgTCP20	DG5C05852.1	CDS	ATGGACCCCAAGTTCCCCCCACCCCCACCGCTAAACAAAACGGAGCCCACCACCGCGGCGACTACCACCACCACCACCTCCACCACCTCGGAGCATCAGCAGTTGGATCACGAGCAGTACCAGCAACCGCAGCAAGAGCAGCAGCATCAGCAGCACCTGCAAATCCAGGTGCATCAGCCGCAGGAGGATGGAGGCGGAGGGAAGGAGCTGCAGGTGGCGGCGGCGGCGGCGGGGGACCGGAGGGTGCTGGGGCCCAAGCGGAGCTCCAACAAGGACCGCCACACCAAGGTGGACGGCAGGGGGCGGCGGATCCGGATGCCGGCGCTCTGCGCGGCCCGGATCTTCCAGCTTACGCGCGAGCTCGGCCACAAGTCCGACGGCGAGACCGTCCAGTGGCTG…
		Protein	MDPKFPPPPPLNKTEPTTAATTTTTTSTTSEHQQLDHEQYQQPQQEQQHQQHLQIQVHQPQEDGGGGKELQVAAAAAGDRRVLGPKRSSNKDRHTKVDGRGRRIRMPALCAARIFQLTRELGHKSDGETVQWLLQQAEPAIVAATGTGTIPASALSSVAPSLPSPTSALAGRPHHHHMWGPPPGSVGFSHAGFMNASGPGADGGVIGGIMQRMGLPAGIELPGGAAGGMGGHIGFAPMFASHAAAAMPGLELGLSQEGHIGVLAAQSLGQYYHVGGAGASGHLQHPHQHHQHQQHQQPQPQEDGEEEREDGDSDEESGQ*
DgTCP21	DG6C01132.1	CDS	ATGATAAGCGGCAACCATGGAAACGACGAGGAGCTGCAGCAGACCGGCAGCCGCCGGAAGGTCGAGCACCAGCCGGTGGCGGCCAAGGGCGCCCTGCAGGAGGCGGCGAGCTCGCGGCACTGGTCGGCGTCGACGGAGTCGCGGATCGTGCGCGTGTCGCGGGTGTTCGGCGGCAAGGACCGGCACAGCAAGGTGAGGACCGTCAAGGGGCTGCGCGACCGCCGCGTGCGCCTCTCCGTGCAGACGGCCATCCAGCTCTACGACCTCCAGGACCGCCTCGGCCTCAACCAGCCCAGCAAGGTCGTCGACTGGCTCATCAACGCTGCCCAGCACGAGATCGACAAGCTACCGCCGCTCCAGTTCCCGCCGCACGACGACAACCTCTTCCCCGGCCACCAC…
		Protein	MISGNHGNDEELQQTGSRRKVEHQPVAAKGALQEAASSRHWSASTESRIVRVSRVFGGKDRHSKVRTVKGLRDRRVRLSVQTAIQLYDLQDRLGLNQPSKVVDWLINAAQHEIDKLPPLQFPPHDDNLFPGHHLQPPSSMTMAMAPPFSHATAPTAASMLADKAATGHCDDNTGGDLKGFMSLSNSLGLVSGAAMPSLAAHAGPYHNHHFAAQETWSNGGDVHELGGHRASHHVAAAHHHTTFPSLLSLAPVSQFLFYSPEAGFAMKDGSDDQFPGDNLDDSEGQLSLSSARSFLHSGSQG*
DgTCP22	DG7C01355.1	CDS	ATGTTACCTCATCACCCAAATATCCCCAGTTATCATCATCATCATCATTGCGTTTCCCACCAAGAACCGCCATTATCAAACCCTACTACACTCCATATGCCGCCGGCCTCGTCGTCTTTGGACGAGTACGTGCAGTTCGTCCCCGCCGAGATGTACCAGCAGCAGCACCAGGAGACCCTGGAAGCGGTTCTCTGGCAGCCGGTGACCGCTACAGTTCCGGTGGAGCTTGGGGAGCCGGGGAACGGGGCGCCAGGTGGGGCCGTTGTCGGGACGGTGCGGAAGCGGCCGTTCCGGACGGACCGGCACAGCAAGATCCACACGGCGCAGGGGGTGCGCGACCGGCGGATGCGGCTGTCGGTCGGCGTCGCGCGCGATTTCTTCGCTCTGCAGGACCTGCTC…
		Protein	MLPHHPNIPSYHHHHHCVSHQEPPLSNPTTLHMPPASSSLDEYVQFVPAEMYQQQHQETLEAVLWQPVTATVPVELGEPGNGAPGGAVVGTVRKRPFRTDRHSKIHTAQGVRDRRMRLSVGVARDFFALQDLLGFDKASKTVNWLLTQSKPAIDRLSEAASGATAAAPGAASVKEKGGAPVSSSSTDCFKHGRAHASGRTMERMESAGGDGSPMVPMADSCGGGEVDWIRPEGAAAAVIEQPMEGFDDYYYQYY*

## Sheet: Table S6
Table S6 Analysis of conserved motifs of TCP protein in orchardgrass
name	Best possible match	E-value	Width	sequence logo
motif1	RDRRVRLPALCAARVFQLTDELGHKSDSKTVEWLLQQAEPAI	5.7e-504	42
motif2	VRAAGRKDRHSKVDG	1.6e-118	15
motif3	IAATGTGTVPANFSSLNASLR	7.3e-45	21
motif4	HHHHHHQQHQ	1.7e-12	10
motif5	MDITEEAGGGRRPNFPLQLLEKKEEQPC	0.0001	28
motif6	MAGYTQSQMPGTVWMVP	0.00013	17
motif7	LQLWDGFRHAGIKEKGKN	0.0003	18
motif8	GMGEGHIGILAALNAY	0.013	16
motif9	CSSTSETSKGSVLSL	0.065	15
motif10	KRRREE	0.1	6

## Sheet: Table S7
Table S7. Segmental duplication analysis of TCP genes in orchardgrass genome.
numer	DgTCP gene Name	DgTCPgene ID		DgTCP gene Name	DgTCPgene ID
1	DgTCP3	DG1C04745.1	==	DgTCP5	DG3C00669.1
2	DgTCP2	DG1C03379.1	==	DgTCP14	DG4C05327.1
3	DgTCP4	DG2C01041.1	==	DgTCP9	DG3C06789.1
4	DgTCP6	DG3C02184.1	==	DgTCP12	DG4C03206.1
5	DgTCP7	DG3C03958.1	==	DgTCP22	DG7C01355.1

## Sheet: Table S8
Table S8 One-to-one orthologous relationships between orchardgrass and Arabidopsis thaliana
Chromosomal position	DgTCP Gene Name	DgTCP Gene ID		Chromosomal position	AtTCP Gene ID
Chr1	DG1C03379.1	DgTCP2	==	AtChr1	rna-NM_179399.3
Chr1	DG1C04745.1	DgTCP3	==	AtChr5	rna-NM_122234.3
Chr2	DG2C01041.1	DgTCP4	==	AtChr1	rna-NM_105637.3
Chr3	DG3C00669.1	DgTCP5	==	AtChr5	rna-NM_122234.3
Chr5	DG5C05852.1	DgTCP20	==	AtChr3	rna-NM_113615.4
Table S8 One-to-one orthologous relationships between orchardgrass and rice
Chromosomal position	DgTCP Gene Name	DgTCP Gene ID		Chromosomal position	OsTCP Gene ID
Chr1	DG1C00255.1	DgTCP1	==	OsChr4	LOC_Os04g11830.1.MSUv7.0
Chr1	DG1C03379.1	DgTCP2	==	OsChr12	LOC_Os12g42190.1.MSUv7.0
Chr1	DG1C03379.1	DgTCP2	==	OsChr3	LOC_Os03g57190.1.MSUv7.0
Chr1	DG1C03379.1	DgTCP2	==	OsChr7	LOC_Os07g05720.1.MSUv7.0
Chr1	DG1C04745.1	DgTCP3	==	OsChr2	LOC_Os02g42380.1.MSUv7.0
Chr1	DG1C04745.1	DgTCP3	==	OsChr4	LOC_Os04g44440.1.MSUv7.0
Chr2	DG2C01041.1	DgTCP4	==	OsChr2	LOC_Os02g51280.1.MSUv7.0
Chr2	DG2C01041.1	DgTCP4	==	OsChr6	LOC_Os06g12230.1.MSUv7.0
Chr3	DG3C00669.1	DgTCP5	==	OsChr2	LOC_Os02g42380.1.MSUv7.0
Chr3	DG3C00669.1	DgTCP5	==	OsChr4	LOC_Os04g44440.1.MSUv7.0
Chr3	DG3C02184.1	DgTCP6	==	OsChr11	LOC_Os11g07460.1.MSUv7.0
Chr3	DG3C02184.1	DgTCP6	==	OsChr12	LOC_Os12g07480.1.MSUv7.0
Chr3	DG3C03958.1	DgTCP7	==	OsChr8	LOC_Os08g33530.1.MSUv7.0
Chr3	DG3C03958.1	DgTCP7	==	OsChr9	LOC_Os09g24480.1.MSUv7.0
Chr3	DG3C05144.1	DgTCP8	==	OsChr8	LOC_Os08g43160.1.MSUv7.0
Chr3	DG3C05144.1	DgTCP8	==	OsChr9	LOC_Os09g34950.1.MSUv7.0
Chr3	DG3C06789.1	DgTCP9	==	OsChr2	LOC_Os02g51280.1.MSUv7.0
Chr3	DG3C06789.1	DgTCP9	==	OsChr6	LOC_Os06g12230.1.MSUv7.0
Chr4	DG4C00330.1	DgTCP10	==	OsChr12	LOC_Os12g42190.1.MSUv7.0
Chr4	DG4C03206.1	DgTCP12	==	OsChr11	LOC_Os11g07460.1.MSUv7.0
Chr4	DG4C03206.1	DgTCP12	==	OsChr12	LOC_Os12g07480.1.MSUv7.0
Chr4	DG4C04368.1	DgTCP13	==	OsChr3	LOC_Os03g49880.1.MSUv7.0
Chr4	DG4C05327.1	DgTCP14	==	OsChr3	LOC_Os03g57190.1.MSUv7.0
Chr4	DG4C05327.1	DgTCP14	==	OsChr7	LOC_Os07g05720.1.MSUv7.0
Chr5	DG5C01593.1	DgTCP16	==	OsChr1	LOC_Os01g11550.1.MSUv7.0
Chr5	DG5C04172.1	DgTCP18	==	OsChr1	LOC_Os01g55750.1.MSUv7.0
Chr5	DG5C04259.1	DgTCP19	==	OsChr1	LOC_Os01g11550.1.MSUv7.0
Chr5	DG5C04259.1	DgTCP19	==	OsChr1	LOC_Os01g55100.1.MSUv7.0
Chr5	DG5C05852.1	DgTCP20	==	OsChr1	LOC_Os01g69980.1.MSUv7.0
Chr6	DG6C01132.1	DgTCP21	==	OsChr1	LOC_Os01g55750.1.MSUv7.0
Chr6	DG6C01132.1	DgTCP21	==	OsChr5	LOC_Os05g43760.1.MSUv7.0
Chr7	DG7C01355.1	DgTCP22	==	OsChr8	LOC_Os08g33530.1.MSUv7.0
Chr7	DG7C01355.1	DgTCP22	==	OsChr9	LOC_Os09g24480.1.MSUv7.0
Table S8 One-to-one orthologous relationships between orchardgrass and Brachypodium distachyon
Chromosomal position	DgTCP Gene Name	DgTCP Gene ID		Chromosomal position	BdTCP Gene ID
Chr1	DG1C00255.1	DgTCP1	==	BdChr5	rna-XM_003581014.4
Chr1	DG1C03379.1	DgTCP2	==	BdChr1	rna-XM_003559309.3
Chr1	DG1C03379.1	DgTCP2	==	BdChr1	rna-XM_003557601.4
Chr1	DG1C03379.1	DgTCP2	==	BdChr4	rna-XM_010238709.3
Chr1	DG1C04745.1	DgTCP3	==	BdChr3	rna-XM_003572694.4
Chr1	DG1C04745.1	DgTCP3	==	BdChr5	rna-XM_003580125.4
Chr2	DG2C01041.1	DgTCP4	==	BdChr1	rna-XM_014899651.2
Chr2	DG2C01041.1	DgTCP4	==	BdChr3	rna-XM_003570604.4
Chr3	DG3C00669.1	DgTCP5	==	BdChr3	rna-XM_003572694.4
Chr3	DG3C00669.1	DgTCP5	==	BdChr5	rna-XM_003580125.4
Chr3	DG3C02184.1	DgTCP6	==	BdChr4	rna-XM_003578801.4
Chr3	DG3C03958.1	DgTCP7	==	BdChr3	rna-XM_014900703.2
Chr3	DG3C03958.1	DgTCP7	==	BdChr4	rna-XM_003578052.3
Chr3	DG3C05144.1	DgTCP8	==	BdChr4	rna-XM_003576697.4
Chr3	DG3C06789.1	DgTCP9	==	BdChr1	rna-XM_014899651.2
Chr3	DG3C06789.1	DgTCP9	==	BdChr3	rna-XM_003570604.4
Chr4	DG4C00330.1	DgTCP10	==	BdChr4	rna-XM_010238709.3
Chr4	DG4C03206.1	DgTCP12	==	BdChr4	rna-XM_010240983.3
Chr4	DG4C03206.1	DgTCP12	==	BdChr4	rna-XM_003578801.4
Chr4	DG4C04368.1	DgTCP13	==	BdChr1	rna-XM_003559465.4
Chr4	DG4C05327.1	DgTCP14	==	BdChr1	rna-XM_003557601.4
Chr4	DG4C05327.1	DgTCP14	==	BdChr1	rna-XM_003559309.3
Chr5	DG5C01593.1	DgTCP16	==	BdChr2	rna-XM_014898112.2
Chr5	DG5C04172.1	DgTCP18	==	BdChr2	rna-XM_010234075.2
Chr5	DG5C04259.1	DgTCP19	==	BdChr2	rna-XM_003567080.3
Chr5	DG5C05852.1	DgTCP20	==	BdChr2	rna-XM_003564917.4
Chr6	DG6C01132.1	DgTCP21	==	BdChr2	rna-XM_003566003.4
Chr6	DG6C01132.1	DgTCP21	==	BdChr2	rna-XM_010234075.2
Chr7	DG7C01355.1	DgTCP22	==	BdChr3	rna-XM_014900703.2
Chr7	DG7C01355.1	DgTCP22	==	BdChr4	rna-XM_003578052.3
Table S8 One-to-one orthologous relationships between orchardgrass and Hordeum vulgare
Chromosomal position	DgTCP Gene Name	DgTCP Gene ID		Chromosomal position	HvTCP Gene ID
Chr1	DG1C03379.1	DgTCP2	==	HvChr2	HORVU2Hr1G060120.1.r1
Chr1	DG1C03379.1	DgTCP2	==	HvChr5	HORVU5Hr1G103400.1.r1
Chr1	DG1C04745.1	DgTCP3	==	HvChr2	HORVU2Hr1G090640.1.r1
Chr1	DG1C04745.1	DgTCP3	==	HvChr6	HORVU6Hr1G059930.1.r1
Chr2	DG2C01041.1	DgTCP4	==	HvChr6	HORVU6Hr1G075650.1.r1
Chr2	DG2C01041.1	DgTCP4	==	HvChr7	HORVU7Hr1G038130.1.r1
Chr3	DG3C00669.1	DgTCP5	==	HvChr2	HORVU2Hr1G090640.1.r1
Chr3	DG3C02184.1	DgTCP6	==	HvChr4	HORVU4Hr1G019380.1.r1
Chr3	DG3C03958.1	DgTCP7	==	HvChr5	HORVU5Hr1G061270.1.r1
Chr3	DG3C05144.1	DgTCP8	==	HvChr5	HORVU5Hr1G080210.1.r1
Chr3	DG3C06789.1	DgTCP9	==	HvChr6	HORVU6Hr1G075650.1.r1
Chr3	DG3C06789.1	DgTCP9	==	HvChr7	HORVU7Hr1G038130.1.r1
Chr4	DG4C00330.1	DgTCP10	==	HvChr5	HORVU5Hr1G008340.6.r1
Chr4	DG4C03206.1	DgTCP12	==	HvChr4	HORVU4Hr1G019380.1.r1
Chr4	DG4C03206.1	DgTCP12	==	HvChr5	HORVU5Hr1G035980.1.r1
Chr4	DG4C05327.1	DgTCP14	==	HvChr5	HORVU5Hr1G103400.1.r1
Chr4	DG4C06102.1	DgTCP15	==	HvChr5	HORVU5Hr1G117990.1.r1
Chr5	DG5C01593.1	DgTCP16	==	HvChr3	HORVU3Hr1G028240.5.r1
Chr5	DG5C04172.1	DgTCP18	==	HvChr3	HORVU3Hr1G073830.1.r1
Chr5	DG5C04259.1	DgTCP19	==	HvChr3	HORVU3Hr1G072670.2.r1
Chr5	DG5C05852.1	DgTCP20	==	HvChr3	HORVU3Hr1G095400.2.r1
Chr6	DG6C01132.1	DgTCP21	==	HvChr1	HORVU1Hr1G077080.2.r1
Chr7	DG7C01355.1	DgTCP22	==	HvChr5	HORVU5Hr1G061270.1.r1
Table S8 One-to-one orthologous relationships between orchardgrass and Sorghum bicolor
Chromosomal position	DgTCP Gene Name	DgTCP Gene ID		Chromosomal position	SbTCP Gene ID
Chr1	DG1C00255.1	DgTCP1	==	SbChr06	SbiSC187.06G023800.1.v1.1
Chr1	DG1C03379.1	DgTCP2	==	SbChr01	SbiSC187.01G064100.1.v1.1
Chr1	DG1C03379.1	DgTCP2	==	SbChr02	SbiSC187.02G033800.1.v1.1
Chr1	DG1C04745.1	DgTCP3	==	SbChr04	SbiSC187.04G219400.1.v1.1
Chr1	DG1C04745.1	DgTCP3	==	SbChr06	SbiSC187.06G148900.1.v1.1
Chr2	DG2C01041.1	DgTCP4	==	SbChr04	SbiSC187.04G231000.1.v1.1
Chr2	DG2C01041.1	DgTCP4	==	SbChr10	SbiSC187.10G092000.1.v1.1
Chr3	DG3C00669.1	DgTCP5	==	SbChr04	SbiSC187.04G219400.1.v1.1
Chr3	DG3C00669.1	DgTCP5	==	SbChr06	SbiSC187.06G148900.1.v1.1
Chr3	DG3C02184.1	DgTCP6	==	SbChr05	SbiSC187.05G053600.1.v1.1
Chr3	DG3C02184.1	DgTCP6	==	SbChr08	SbiSC187.08G053100.1.v1.1
Chr3	DG3C03958.1	DgTCP7	==	SbChr02	SbiSC187.02G180300.1.v1.1
Chr3	DG3C03958.1	DgTCP7	==	SbChr07	SbiSC187.07G126000.1.v1.1
Chr3	DG3C05144.1	DgTCP8	==	SbChr02	SbiSC187.02G248700.1.v1.1
Chr3	DG3C05144.1	DgTCP8	==	SbChr07	SbiSC187.07G173100.1.v1.1
Chr3	DG3C06789.1	DgTCP9	==	SbChr04	SbiSC187.04G231000.1.v1.1
Chr3	DG3C06789.1	DgTCP9	==	SbChr10	SbiSC187.10G092000.1.v1.1
Chr4	DG4C00330.1	DgTCP10	==	SbChr08	SbiSC187.08G166200.1.v1.1
Chr4	DG4C03206.1	DgTCP12	==	SbChr05	SbiSC187.05G053600.1.v1.1
Chr4	DG4C03206.1	DgTCP12	==	SbChr08	SbiSC187.08G053100.1.v1.1
Chr4	DG4C04368.1	DgTCP13	==	SbChr01	SbiSC187.01G117100.1.v1.1
Chr4	DG4C05327.1	DgTCP14	==	SbChr01	SbiSC187.01G064100.1.v1.1
Chr4	DG4C05327.1	DgTCP14	==	SbChr02	SbiSC187.02G033800.1.v1.1
Chr5	DG5C01593.1	DgTCP16	==	SbChr03	SbiSC187.03G020700.1.v1.1
Chr5	DG5C04172.1	DgTCP18	==	SbChr03	SbiSC187.03G295200.1.v1.1
Chr5	DG5C04259.1	DgTCP19	==	SbChr03	SbiSC187.03G290200.1.v1.1
Chr5	DG5C05852.1	DgTCP20	==	SbChr03	SbiSC187.03G398000.1.v1.1
Chr6	DG6C01132.1	DgTCP21	==	SbChr03	SbiSC187.03G295200.1.v1.1
Chr6	DG6C01132.1	DgTCP21	==	SbChr09	SbiSC187.09G186200.1.v1.1
Chr7	DG7C01355.1	DgTCP22	==	SbChr02	SbiSC187.02G180300.1.v1.1
Chr7	DG7C01355.1	DgTCP22	==	SbChr07	SbiSC187.07G126000.1.v1.1

## Sheet: Table S9
Table S9. Cis-acting elements of 22 TCP genes in Dactylis glomerata L
		Sequence	Function	DgTCP1	DgTCP2	DgTCP3	DgTCP4	DgTCP5	DgTCP6	DgTCP7	DgTCP8	DgTCP9	DgTCP10	DgTCP11	DgTCP12	DgTCP13	DgTCP14	DgTCP15	DgTCP16	DgTCP17	DgTCP18	DgTCP19	DgTCP20	DgTCP21	DgTCP22
1	3-AF1 binding site	TAAGAGAGGAA	light responsive element												1
2	3-AF3 binding site	CACTATCTAAC	part of a conserved DNA module array (CMA3)																				2
3	AAAC-motif	CAATCAAAACCT	light responsive element																				1
4	AACA_motif	TAACAAACTCCA	involved in endosperm-specific negative expression											1
5	AAGAA-motif	GAAAGAA/Ggtaaagaaa		1	1	1	1	2	2	2	1	1	1	1		1	1		2				4	1	2
6	A-box	CCGTCC	cis-acting regulatory element/sequence conserved in alpha-amylase promoters		3	3					2	2	1	1				1		1		2		1	1
7	ABRE	CACGTG/ACGTG	cis-acting element involved in the abscisic acid responsiveness	4	10	8	3	4	5	2	4	1		3	4	1	5	1	3	1	1	4	2
8	ABRE3a	TACGTG		1	1	1				1	1			1		1	3						1	1
9	ABRE4	TACGTG		1	1	1				1	1			1		1	3						1	1
10	ACE	ACGTA	cis-acting element involved in light responsiveness					1		1	1		1											1
11	AC-I	(T/C)C(T/C)(C/T)ACC(T/C)ACC				1												1
12	AC-II	CCACCAACCCCC																1
13	AE-box	AGAAACAA	part of a module for light response	1	1	1		1						1					1						1
14	AP-1	TGAGTTAG						1
15	ARE	AAACCA	cis-acting regulatory element essential for the anaerobic induction	2	4		3	3	1	1	2		2	3	1	2	1	1		2		2	1	2	4
16	as-1	TGACG		2	6	9	1	3	2	3	3		3	1		1	2	1		8	1	1	2	5	1
17	AT~TATA-box	TATATA					6	1	2	2		3		3	7	2	1	3		4	2	3	2	3	2
18	ATC-motif	AGTAATCT	part of a conserved DNA module involved in light responsiveness											1			1					1
19	AT-rich element	ATAGAAATCAA	binding site of AT-rich DNA binding protein (ATBP-1)							1										1
20	AT-rich sequence	TAAAATACT	element for maximal elicitor-mediated activation (2copies)											1			1
21	AuxRR-core	GGTCCAT	cis-acting regulatory element involved in auxin responsiveness	1
22	Box 4	ATTAAT	part of a conserved DNA module involved in light responsiveness						2	2				1	2	2		1	2		1		1	4	1
23	Box III	atCATTTTCACt	protein binding site			1									1
24	box S	AGCCACC					1				1
25	CAAT-box	CAAT/CAAAT	common cis-acting element in promoter and enhancer regions	27	45	67	21	34	34	22	12	25	28	32	41	32	38	32	41	36	32	42	28	30	32
26	CARE	CAACTCAC/CAACTCCC									1							1					1
27	CAT-box	GCCACT	cis-acting regulatory element related to meristem expression			1	1					2	1	2			2	1		1	1	1	1	1	1
28	CCAAT-box	CAACGG	MYBHv1 binding site	1	3	3		1	1		4					1	2	1				1	1		3
29	CCGTCC motif	CCGTCC			3	3					2	1	1					1		1		2		1	1
30	CCGTCC-box	CCGTCC			3	3					2	2	1					1		1		2		1	1
31	CGTCA-motif	CGTCA	cis-acting regulatory element involved in the MeJA-responsiveness	2	6	9	1	3	2	2	3		3	1		1	2	1		8	1	1	2	5	1
32	chs-CMA1a	TTACTTAA	part of a light responsive element						1	1														1	1
33	chs-CMA2c	ATGTACGTGGAGG	part of a light responsive element							1
34	chs-Unit 1 m1	ACCTAACCCGC	part of a light responsive element									1
35	circadian	CAAAGATATC	cis-acting regulatory element involved in circadian control														1
36	CTAG-motif	ACTAGCAGAA									1	1		1			1								2
37	dOCT	CACGGATC																1	1
38	DRE core	GCCGAC		1	2	2	1				2		1	1		1	2		1	3	1		1		1
39	DRE1	ACCGAGA									1			1
40	ERE	ATTTCATA			1	1			1			5				1		1			1				1
41	F-box	CTATTCTCATT												1
42	GA-motif	ATAGATAA	part of a light responsive element					1							1			1		2
43	GARE-motif	TCTGTTG	gibberellin-responsive element	2	2	2		1			2						1		1	1
44	GATA-motif	GATAGGG/GATAGGA	part of a light responsive element	2	4	5	2				1	2		2	1			1		1	1	1	1
45	G-box	CACGTG/CACGTC/CACGTT/CACGAC	cis-acting regulatory element involved in light responsiveness	6	13	12	3	4	5	1	3	4		3	5	1	3	3	1	5	3	2	4	2	1
46	GC-motif	CCCCCG	enhancer-like element involved in anoxic specific inducibility		2	2		1	1		3		1	1				2	3		1	1		1
47	GCN4_motif	TGAGTCA	cis-regulatory element involved in endosperm expression														1	1				2
48	GT1-motif	GGTTAA/GGTTAAT	light responsive element					1		1		1	3		1			1		2	2	2	1	1	1
49	HD-Zip 1	CAAT(A/T)ATTG	element involved in differentiation of the palisade mesophyll cells			1
50	HD-Zip 3	GTAAT(G/C)ATTAC	protein binding site				1								1		1
51	I-box	CCTTATCCCT	part of a light responsive element	1	3	3	2	1	1	1	1	2	2			1	1	3					1	1
52	JERE	AGACCGCC		1	1	1
53	LAMP-element	CTTTATCA	part of a light responsive element				1																		1
54	LTR	CCGAAA	cis-acting element involved in low-temperature responsiveness	2	2	4		2		1	2	2	2	1	1	2	1		1	2
55	MBS	CAACTG	MYB binding site involved in drought-inducibility	4	4	6				2		1	1	1		1	2			2	2	1
56	MBSI	aaaAaaC(G/C)GTTA	MYB binding site involved in flavonoid biosynthetic genes regulation								1
57	MRE	AACCTAA	MYB binding site involved in light responsiveness		1	1	1	1	1		1												1
58	MSA-like	(T/C)C(T/C)AACGG(T/C)(T/C)A	cis-acting element involved in cell cycle regulation															1
	MYB	CAACAG		8	7	9	4	2		2	2		1		3		1	1	1	3	5	1	5	1	5
59	Myb	CAACTG		6	6	9		2	1	3	5	3	3	4	1	3	4	1		2	2	1
60	MYB recognition site	CCGTTG		1	2	2		1	1		4					1	2	1				1	1		3
61	Myb-binding site	CAACAG		4	4	4		1		1	3	1		1		1	1		1	2	1				2
62	MYB-like sequence	TAACCA		1	1	1	2	1		1	1	1	2		2					1	1		1		1
63	MYC	CATGTG		3	6	12	2	2	10	3	3	5	5	4	6	6	3	3	6	7	4	3	4	4	5
64	NON-box	AGATCGACG	cis-acting regulatory element related to meristem specific activation																					1
65	O2-site	GATGA(C/T)(A/G)TG(A/G)	cis-acting regulatory element involved in zein metabolism regulation	2	4	3		1			2				2	3	1						1
66	OCT	CGCGGATC																			1
67	P-box	CCTTTTG	gibberellin-responsive element	1	3	3	1						1			1			1		1	2		1
68	re2f-1	GCGGGAAA						1
69	RY-element	CATGCATG	cis-acting regulatory element involved in seed-specific regulation									1			2	2					1		1	1
70	Sp1	GGGCGG	light responsive element		3	3			1		5				1		2	2	1	2	2
71	STRE	AGGGG		4	11	13	4	3	5	7	6	6	5	1	2	5	2	4	4	6	2	1	1		3
72	TATA	TATAAAAT						1					2	1			1	2							1
73	TATA-box	TATA	core promoter element around -30 of transcription start	17	32	28	41	15	43	19	5	28	10	52	38	32	13	26	23	16	20	30	35	20	37
74	TATC-box	TATCCCA	cis-acting element involved in gibberellin-responsiveness				1	1						1								1
75	TCA	TCATCTTCAT		1						1	1		1	1	1					1		1			1
76	TCA-element	TCAGAAGAGG	cis-acting element involved in salicylic acid responsiveness		2	2	1				1	1			1	1					1			1
77	TCCC-motif	TCTCCCT	part of a light responsive element		1	1	2			2		3		1	1			2	1				2		1
78	TC-rich repeats	GTTTTCTTAC	cis-acting element involved in defense and stress responsiveness								1		1	1	1			1					2
79	TCT-motif	TCTTAC	part of a light responsive element			1						2	1	1	1		1	3	2		1		1	2	1
80	TGACG-motif	TGACG	cis-acting regulatory element involved in the MeJA-responsiveness	2	6	9	1	3	2	2	3		3	1		1	2	1		8	1	1	2	5	1
81	TGA-element	AACGAC	auxin-responsive element		1	2			1		3		2						1			1			2
82	Unnamed__1	CGTGG		4	11	12	1	1			7	1	2		2	2		2	1	5	2	3	1	3	1
83	Unnamed__10	TCCACGTAGA																				1
84	Unnamed__12	TCCACGTAGA																				1
85	Unnamed__14	TCCACGTAGA																				1
86	Unnamed__16	GCTGCCCGTC											1						1					1
87	Unnamed__2	CCCCGG			1	2		1			2		2	1					1		1		1
88	Unnamed__4	CTCC		15	42	58	20	14	26	22	33	25	22	14	15	13	11	14	39	22	14	22	25	19	18
89	Unnamed__6	taTAAATATct			1	1		1		2		1
90	Unnamed__8	TCCACGTAGA																				1
91	W box	TTGACC			2	3	2	2	1	1		1		2	1	1		3	1		1	4		1	1
92	WRE3	CCACCT		1	1	1	1	2	2	2	5		1	2				1	1	1	2	2	4		3
93	WUN-motif	AAATTTCCT	wound-responsive element										2	1		2
94
95
96
97
98
99
100
101
102
103
104
105
106
107
108
